# Supplementary material for: Sternal Complications After Clamshell Surgery for (Heart-)Lung Transplantation—A Systematic Literature Review
Source: Eur J Cardiothorac Surg. 2025 Sep 23;67(11):ezaf318. doi: 10.1093/ejcts/ezaf318 (PMC12582368; doi:10.1093/ejcts/ezaf318)
Supplement: ezaf318_Supplementary_Data [file ezaf318_supplementary_data.zip]

Archive with 2 entries (2 files):
- Supplementary Tables S1 and S2.docx
- Supplementary Material.docx
